# Supplementary material for: Integrated long-term safety of 10-year ozanimod treatment: results from clinical trials in patients with moderate-to-severe ulcerative colitis or relapsing multiple sclerosis
Source: Inflamm Bowel Dis. 2026 Feb 12;32(5):954–62. doi: 10.1093/ibd/izaf319 (PMC13135834; doi:10.1093/ibd/izaf319)
Supplement: izaf319_Supplementary_Data [file izaf319_supplementary_data.zip]

Archive with 1 entries (1 files):
- Rubin DT et al_supplementary data_8-26-25.docx
